# Supplementary material for: High dietary zinc feeding promotes persistence of multi-resistant E. coli in the swine gut
Source: PLoS One. 2018 Jan 26;13(1):e0191660. doi: 10.1371/journal.pone.0191660 (PMC5786291; doi:10.1371/journal.pone.0191660)
Supplement: S1 Table — (XLSX) [file pone.0191660.s001.xlsx]

## Sheet: legend
Header	Description
pig	piglet identification
feeding group	diets with two different zinc oxide concentrations were fed 1= control group (72 mg zinc/kg diet); 2= zinc group (2103 mg zinc/kg diet)
sample	three different sample types were investigated 1= feces; 2= digesta; 3=mucosa
time point	three different time points were investigates 1= 24 days of age; 2= 38 days of age; 3= 52 days of age
absolute cfu/g sample	absolute E.coli numbers in cfu/g sample counted colonies grew on CHROMagar Orientation plates
ampicillin	numbers of ampicillin resistant E. coli in cfu/g sample counted colonies grow on CHROMagar Orientation plates supplemented with ampicillin 32 µg/ml
streptomycin	numbers of streptomycin resistant E. coli in cfu/g sample counted colonies grow on CHROMagar Orientation plates supplemented with streptomycin 64 µg/ml
nalidixic acid	numbers of nalidixic acid resistant E. coli in cfu/g sample counted colonies grow on CHROMagar Orientation plates supplemented with nalidixic acid 32 µg/ml
sulfamethoxazole- trimethoprim	numbers of sulfamethoxazole-trimethoprim resistant E. coli in cfu/g sample counted colonies grow on CHROMagar Orientation plates supplemented with sulfamethoxazole-trimethoprim 76 µg/ml / 4 µg/ml
tetracycline	numbers of tetracycline resistant E. coli in cfu/g sample counted colonies grow on CHROMagar Orientation plates supplemented with tetracycline 16 µg/ml
cefotaxime	numbers of cefotaxime resistant E. coli in cfu/g sample counted colonies grow on CHROMagar Orientation plates supplemented with cefotaxime 4 µg/ml
gentamicin	numbers of gentamicin resistant E. coli in cfu/g sample counted colonies grow on CHROMagar Orientation plates supplemented with gentamicin 16 µg/mll
enrofloxacin	numbers of enrofloxacin resistant E. coli in cfu/g sample counted colonies grow on CHROMagar Orientation plates supplemented with enrofloxacin 2 µg/ml
chloramphenicol	numbers of chloramphenicol resistant E. coli in cfu/g sample counted colonies grow on CHROMagar Orientation plates supplemented with chloramphenicol 32 µg/ml

## Sheet: data
pig	feeding group	sample	time point	absolute cfu/g sample	ampicillin	streptomycin	nalidixic acid	sulfamethoxazole- trimethoprim	tetracycline	cefotaxime	gentamicin	enrofloxacin	chloramphenicol
18/1	1	1	1	225000000	979000	0	0	1140000	22500	0	0	0	0
20/1	1	1	1	238650000	216000	300	37500	885000	65200	0	0	31500	0
23/1	1	1	1	1689000000	480000	0	1138500	1380000	3000	0	0	60000	0
23/3	1	1	1	741000000	153000	0	0	6150	1200	0	0	0	0
23/4	1	1	1	1752000000	88500	0	0	112500	6000	0	0	0	0
24/5	1	1	1	543000000	148000	1650	7050	727500	16650	0	0	6000	0
27/3	1	1	1	99900000	34500	0	363000	63100	33000	0	0	319500	0
27/4	1	1	1	26850000	70500	0	93000	430500	30000	0	0	60000	0
18/4	1	1	1	35550000	9000	0	0	10350	12000	0	0	0	0
20/12	1	1	1	375000000	880000	0	735000	1195500	43350	0	0	600000	0
22/6	1	1	1	51000000	3150000	900	13500	11580000	12000	0	0	3300	0
22/7	1	1	1	59100000	245000	0	0	123000	6900	0	0	0	0
22/8	1	1	1	249000000	4485000	1800	10500	13200000	90000	0	0	0	0
22/9	1	1	1	115500000	93000	0	9150	1144500	57000	0	0	0	0
23/7	1	1	1	15750000	840000	0	56550	2250000	156000	0	0	31500	0
24/12	1	1	1	66750000	2250000	0	450000	7050000	195000	0	0	262500	0
20/3	2	1	1	2610000000	250000	0	198000	2760000	16500	0	0	129600	0
22/2	2	1	1	1275000	43500	0	300	94100	7500	0	0	0	0
23/5	2	1	1	423000000	159000	3000	93000	220500	3000	0	0	87300	0
23/6	2	1	1	516000000	17400000	300	10800000	36000000	1585500	0	0	600000	0
24/3	2	1	1	486000000	57300000	13100	2520000	6000000	258000	0	0	300000	0
24/4	2	1	1	79200000	3000	0	12400	85500	6600	0	0	3600	0
24/6	2	1	1	41250000	11475000	5100	1960500	15330000	108000	0	0	1828500	0
27/1	2	1	1	16800000	9000	0	5700	66400	7500	0	0	4800	0
22/5	2	1	1	348000000	1635000	900	54600	4650000	58500	0	0	49500	0
23/8	2	1	1	849000000	2700000	1500	23500	8340000	30000	0	0	16200	0
23/9	2	1	1	7350000	269000	0	16600	259500	32700	0	0	12300	0
23/10	2	1	1	86550000	374000	0	3750	1087500	78000	0	0	0	0
23/12	2	1	1	1320000	37500	0	2400	111000	26700	0	0	0	0
24/10	2	1	1	297000000	69000000	160500	11850000	30000000	748500	0	0	11700000	0
24/11	2	1	1	1605000000	949000	0	23400	12480000	37350	0	0	9000	0
27/9	2	1	1	321000000	440000	0	261000	1344000	91000	0	0	193500	0
23/4	1	1	2	8320000	30000	4650	0	20600	0	0	0	0	0
22/8	1	1	2	8390000	192000	0	0	300	28200	0	0	0	0
24/3	2	1	2	8120000	0	0	300	1950	118500	0	0	0	0
23/12	2	1	2	35550000	0	0	0	0	0	0	0	0	0
27/3	1	1	2	69000	600	0	0	0	600	0	0	0	0
23/7	1	1	2	4000000	185000	0	0	0	3300	0	0	0	0
24/6	2	1	2	22200000	7965000	0	24450	27200	45000	0	0	0	0
24/11	2	1	2	2295000	343000	46500	900	282000	32850	0	0	0	0
24/4	2	1	2	45900000	3000	0	0	900	0	0	0	0	0
24/10	2	1	2	5290000	2250000	47100	20800	2023500	88500	0	0	27000	0
24/5	1	1	2	2330000	25500	0	0	12150	900	0	0	0	0
22/9	1	1	2	1455000	0	0	0	0	0	0	0	0	0
27/1	2	1	2	28500000	21300000	3300	0	0	2640000	0	0	0	0
27/9	2	1	2	132750000	258000	58500	300	167500	47550	0	0	0	0
27/4	1	1	2	576000000	1215000	4650	300	12800	38100	0	0	0	0
24/12	1	1	2	240000	117000	0	0	3900	4500	0	0	0	0
18/1	1	1	2	1560000	33300	0	0	3000	2700	0	0	0	0
18/4	1	1	2	7800000	28500	0	450000	0	8400	0	0	0	0
20/3	2	1	2	1818000	458400	0	0	300	0	0	0	0	0
22/5	2	1	2	3672000	25200	0	0	0	5100	0	0	0	0
20/1	1	1	2	186000	70200	0	0	12150	30450	0	0	0	0
23/8	2	1	2	2780000	60700	0	0	4200	2700	0	0	0	0
23/1	1	1	2	648000	900	0	0	0	300	0	0	0	0
22/6	1	1	2	375000	4200	0	0	0	1800	0	0	0	0
23/5	2	1	2	600000	121500	0	600	14250	25050	0	0	1500	0
23/9	2	1	2	435000	57000	0	600	8100	4350	0	0	300	0
20/12	1	1	2	14400000	4320000	0	0	3900	450000	0	0	0	0
23/6	2	1	2	9072000	104400	0	0	900	0	0	0	0	0
23/10	2	1	2	36600000	279900	0	0	3300	0	0	0	0	0
23/3	1	1	2	546000	1800	0	0	0	900	0	0	0	0
22/7	1	1	2	6996000	189000	0	0	95400	43800	0	0	0	0
22/2	2	1	2	1854000	248100	7800	0	120900	900	0	0	0	0
18/1	1	1	3	1297000	27400	0	0	19050	9000	0	0	0	0
18/4	1	1	3	1410000	0	0	31300	0	0	0	0	0	0
20/3	2	1	3	73500	300	0	0	37200	2400	0	0	0	0
22/5	2	1	3	37500	0	0	0	0	300	0	0	0	0
20/1	1	1	3	36000000	5100	0	0	0	2550	0	0	0	0
23/8	2	1	3	156000	0	0	0	0	0	0	0	0	0
23/1	1	1	3	34500	0	0	0	0	0	0	0	0	0
22/6	1	1	3	1950	0	0	0	3000	0	0	0	0	0
23/5	2	1	3	63000	31100	0	0	24000	18900	0	0	0	0
23/9	2	1	3	33000	12900	0	0	2100	3150	0	0	0	0
20/12	1	1	3	4155000	1800	0	0	0	300	0	0	0	0
23/6	2	1	3	1400000	0	0	0	0	0	0	0	0	0
23/10	2	1	3	2535000	9900	0	9300	0	0	0	0	0	0
23/3	1	1	3	70500	34100	0	0	0	16350	0	0	0	0
22/7	1	1	3	820000	600	0	0	0	3600	0	0	0	0
22/2	2	1	3	1425000	0	0	0	0	0	0	0	0	0
23/4	1	2	2	198000000	10485000	8850000	30800	9990000	10500	0	0	0	0
22/8	1	2	2	870000	1141000	0	0	0	82500	0	0	0	0
24/3	2	2	2	48450000	50100000	0	0	62000	0	0	0	3450	0
23/12	2	2	2	390000	24000	0	0	0	0	0	0	0	0
27/3	1	2	2	2250000	19500	0	0	0	1200	0	0	0	0
23/7	1	2	2	106500000	111300000	3000	0	1200	4830000	0	0	0	0
24/6	2	2	2	34200000	21900000	81000	4800	664500	49500	0	0	4500	0
24/11	2	2	2	429000000	31800000	12510000	53300	30000000	556500	0	0	55200	0
23/4	1	3	2	19500000	1068500	1024500	1500	782500	2000	0	0	0	0
22/8	1	3	2	64500	42500	0	0	0	17300	0	0	0	0
24/3	2	3	2	1510000	1880000	0	0	1350	0	0	0	0	0
23/12	2	3	2	19500	27000	0	0	100	0	0	0	0	0
27/3	1	3	2	129333	800	0	0	0	200	0	0	0	0
23/7	1	3	2	1930000	4430000	550	0	100	102500	0	0	0	0
24/6	2	3	2	1195000	380000	1550	400	30866.7	15250	0	0	1200	0
24/11	2	3	2	10700000	970000	313000	2600	980000	100000	0	0	1250	0
24/4	2	2	2	2560000	335000	20900	2400	823500	11850	0	0	2400	0
24/10	2	2	2	8610000	3000000	32000	28300	5430000	34000	0	0	24600	0
24/5	1	2	2	3330000	383000	0	0	27750	4650	0	0	0	0
22/9	1	2	2	4640000	12000	12300	0	4200	300	0	0	0	0
27/1	2	2	2	300000	42000	0	0	0	600	0	0	0	0
27/9	2	2	2	1005000	58500	300	0	4650	19200	0	0	0	0
27/4	1	2	2	9345000	325500	4050	1800	147500	1800	0	0	600	0
24/12	1	2	2	1455000	145500	25500	300	64200	2400	0	0	2850	0
24/4	2	3	2	78000	17500	2700	100	37500	5700	0	0	100	0
24/10	2	3	2	708333	55500	6100	1200	161000	15800	0	0	400	0
24/5	1	3	2	190333	26000	0	0	2150	200	0	0	0	0
22/9	1	3	2	555000	10000	1000	0	2650	200	0	0	0	0
27/1	2	3	2	16000	2000	0	0	0	1200	0	0	0	0
27/9	2	3	2	125667	9000	0	0	700	3400	0	0	0	0
27/4	1	3	2	205667	0	0	200	5600	0	0	0	100	0
24/12	1	3	2	44000	11000	1000	100	4400	0	0	0	200	0
18/1	1	2	3	1260000	6000	0	0	1800	900	0	0	0	0
18/4	1	2	3	256000	21000	0	0	0	0	0	0	0	0
20/3	2	2	3	31800	0	0	0	5550	0	0	0	0	0
22/5	2	2	3	90000	40500	0	0	6150	1200	0	0	0	0
20/1	1	2	3	1050000	0	0	0	0	0	0	0	0	0
23/8	2	2	3	8850	0	0	0	0	0	0	0	0	0
18/1	1	3	3	1315000	0	0	0	100	200	0	0	0	0
18/4	1	3	3	17500	200	0	0	0	0	0	0	0	0
20/3	2	3	3	5900	0	0	0	100	0	0	0	0	0
22/5	2	3	3	62333.3	1450	0	0	400	500	0	0	0	0
20/1	1	3	3	87333.3	400	0	0	100	0	0	0	0	0
23/8	2	3	3	700	0	0	0	0	0	0	0	0	0
23/1	1	2	3	169000	0	0	0	0	0	0	0	0	0
22/6	1	2	3	54800	300	0	0	7200	0	0	0	0	0
23/5	2	2	3	67500	113400	0	0	300	7800	0	0	0	0
23/9	2	2	3	33600000	34300	0	0	2250	6000	0	0	0	0
20/12	1	2	3	1036000	82600	0	0	0	0	0	0	0	0
23/1	1	3	3	26750	200	0	0	0	0	0	0	0	0
22/6	1	3	3	9100	600	0	0	0	100	0	0	0	0
23/5	2	3	3	21000	34666.7	0	0	0	9000	0	0	0	0
23/9	2	3	3	2540000	2950	0	0	0	200	0	0	0	0
20/12	1	3	3	35500	2700	0	0	0	0	0	0	0	0
23/6	2	2	3	154000	0	0	0	0	0	0	0	0	0
23/10	2	2	3	135600000	600	0	0	0	0	0	0	0	0
23/3	1	2	3	63000	1950	0	0	0	0	0	0	0	0
22/7	1	2	3	463000	15600	0	300	300	38250	0	0	0	0
22/2	2	2	3	557000	600	0	0	0	0	0	0	0	0
23/6	2	3	3	17966.7	0	0	0	0	0	0	0	0	0
23/10	2	3	3	9950000	0	0	0	0	0	0	0	0	0
23/3	1	3	3	5033.33	200	0	0	0	0	0	0	0	0
22/7	1	3	3	25900	100	0	0	0	2700	0	0	0	0
22/2	2	3	3	58500	200	0	0	0	0	0	0	0	0
